# Supplementary material for: Characterisation of the koala (Phascolarctos cinereus) pouch microbiota in a captive population reveals a dysbiotic compositional profile associated with neonatal mortality
Source: Microbiome. 2023 Apr 15;11:75. doi: 10.1186/s40168-023-01527-9 (PMC10105441; doi:10.1186/s40168-023-01527-9)
Supplement: Supplementary file 2 — Additional file 1: SI Table 1. Sample metadata. SI Table 2. Summary of bacterial culture results from longitudinally sampled koala pouch samples. SI Table 3. Summed relative abundance of bacterial phyla per time point (all animals). SI Table 4. Relative abundance of bacterial families per time point (all animals). SI Table 5. Relative abundance of bacterial phyla in successful breeder pouches stratified by reproductive time point. SI Table 6. Relative abundance of bacterial phyla in unsuccessful breeder pouches stratified by reproductive time point. SI Table 7. Relative abundance of bacterial families in successful breeder pouches stratified reproductive time point. SI Table 8. Relative abundance of bacterial families in unsuccessful breeder pouches stratified by reproductive time point. SI Table 9. Summed relative abundance of bacterial genera in successful breeder pouches stratified by reproductive time point. SI Table 10. Summed relative abundance of bacterial genera in unsuccessful breeder pouches stratified by reproductive time point. SI Table 11. Differentially abundant bacterial genera between successful and unsuccessful breeder pouch samples obtained during early lactation. SI Table 12. Relative abundance of bacterial genera in pouch samples following loss of pouch young. [file 40168_2023_1527_MOESM1_ESM.xlsx]

## Sheet: SI Table 1
SI Table 1 - Sample metadata
sample-ID	animal-name	time-point	reproductive-stage	collection-date	breeding-group	location	sample-type	breeding-status	all-tp
CWS-K1-AN	Electra	1	Anoestrus	2020-08-07	2	CWH	Biological	positive	TRUE
CWS-K2-AN	Caramello	1	Anoestrus	2020-09-08	2	CWH	Biological	positive	TRUE
CWS-K3-AN	CJ	1	Anoestrus	2020-09-08	1	CWH	Biological	negative	FALSE
CWS-K4-AN	Shelby	1	Anoestrus	2020-09-08	2	CWH	Biological	positive	TRUE
CWS-K5-AN	Chardy	1	Anoestrus	2020-09-08	2	CWH	Biological	positive	TRUE
CWS-K6-AN	Emily	1	Anoestrus	2020-09-08	1	CWH	Biological	positive	TRUE
CWS-K7-AN	Osha	1	Anoestrus	2020-09-08	1	CWH	Biological	positive	TRUE
CWS-K8-AN	Rocher	1	Anoestrus	2020-09-08	1	CWH	Biological	positive	TRUE
CWS-K9-AN	Snow	1	Anoestrus	2020-09-08	1	CWH	Biological	positive	TRUE
CWS-K10-AN	Bon Bon	1	Anoestrus	2020-09-08	3	CWH	Biological	negative	FALSE
CWS-K11-AN	Rose	1	Anoestrus	2020-09-08	1	CWH	Biological	negative	FALSE
CWS-K12-AN	Lamington	1	Anoestrus	2020-09-08	2	CWH	Biological	positive	TRUE
CS-K1-VEL	Electra	2	VeryEarlyLactation	2020-10-05	2	CWH	Biological	positive	TRUE
CS-K2-VEL	Caramello	2	VeryEarlyLactation	2021-01-03	2	CWH	Biological	positive	TRUE
CS-K3-VEL	CJ	1.5	Oestrus	2020-11-24	1	CWH	Biological	negative	FALSE
CS-K4-VEL	Shelby	2	VeryEarlyLactation	2020-11-19	2	CWH	Biological	positive	TRUE
CS-K5-VEL	Chardy	2	VeryEarlyLactation	2020-11-08	2	CWH	Biological	positive	TRUE
CS-K6-VEL	Emily	2	VeryEarlyLactation	2020-10-21	1	CWH	Biological	positive	TRUE
CS-K7-VEL	Osha	2	VeryEarlyLactation	2020-10-12	1	CWH	Biological	positive	TRUE
CS-K8-VEL	Rocher	2	VeryEarlyLactation	2020-10-05	1	CWH	Biological	positive	TRUE
CS-K9-VEL	Snow	2	VeryEarlyLactation	2020-11-18	1	CWH	Biological	positive	TRUE
CS-K11-VEL	Rose	2	Oestrus	2021-12-10	1	CWH	Biological	negative	FALSE
CS-K12-VEL	Lamington	2	VeryEarlyLactation	2021-01-12	2	CWH	Biological	positive	TRUE
CS-K1-EL	Electra	3	EarlyLactation	2021-02-10	2	CWH	Biological	positive	TRUE
CS-K2-EL	Caramello	3	Loss	2021-06-03	2	CWH	Biological	positive	TRUE
CS-K4-EL	Shelby	3	EarlyLactation	2021-04-29	2	CWH	Biological	positive	TRUE
CS-K5-EL	Chardy	3	EarlyLactation	2021-02-10	2	CWH	Biological	positive	TRUE
CS-K6-EL	Emily	3	EarlyLactation	2021-03-10	1	CWH	Biological	positive	TRUE
CS-K7-EL	Osha	3	EarlyLactation	2021-02-15	1	CWH	Biological	positive	TRUE
CS-K8-EL	Rocher	3	EarlyLactation	2021-02-15	1	CWH	Biological	positive	TRUE
CS-K9-EL	Snow	3	EarlyLactation	2021-03-10	1	CWH	Biological	positive	TRUE
CS-K12-EL	Lamington	3	EarlyLactation	2021-06-03	2	CWH	Biological	positive	TRUE
CS-K1-PD	Electra	4	Loss	2021-05-05	2	CWH	Biological	positive	TRUE
CS-K2-PD	Caramello	4	PostEmergence	2021-07-11	2	CWH	Biological	positive	TRUE
CS-K4-JR	Shelby	4	Loss	2021-07-11	2	CWH	Biological	positive	TRUE
CS-K5-PD	Chardy	4	Loss	2021-07-11	2	CWH	Biological	positive	TRUE
CS-K6-LL	Emily	4	PostEmergence	2021-06-02	1	CWH	Biological	positive	TRUE
CS-K7-LL	Osha	4	PostEmergence	2021-07-11	1	CWH	Biological	positive	TRUE
CS-K8-LL	Rocher	4	PostEmergence	2021-07-12	1	CWH	Biological	positive	TRUE
CS-K9-ON	Snow	4	Oestrus	2021-07-14	1	CWH	Biological	positive	TRUE
CS-K12-PD	Lamington	4	Loss	2021-07-08	2	CWH	Biological	positive	TRUE
CS-K1-ON	Electra	5	Oestrus	2021-07-08	2	CWH	Biological	positive	TRUE
DW-K1-AN	Ginger	1	Anoestrus	2020-09-15	1	DW	Biological	positive	TRUE
DW-K2-AN	Skylo	1	Anoestrus	2020-09-15	1	DW	Biological	positive	TRUE
DW-K3-AN	Jasper	1	Anoestrus	2020-11-19	1	DW	Biological	positive	TRUE
DW-K4-AN	Orana	1	Anoestrus	2020-11-19	1	DW	Biological	positive	TRUE
DW-K5-AN	Chloe	1	Anoestrus	2020-07-23	1	DW	Biological	positive	TRUE
DW-K6-AN	Kida	1	Anoestrus	2020-07-23	1	DW	Biological	positive	TRUE
DW-K7-AN	Topaz	1	Anoestrus	2020-07-23	1	DW	Biological	positive	TRUE
DW-K8-AN	Boo	1	Anoestrus	2020-07-23	2	DW	Biological	positive	TRUE
DW-K9-AN	Kubill	1	Anoestrus	2020-07-23	1	DW	Biological	positive	TRUE
DW-K10-AN	Lowanna	1	Anoestrus	2020-11-19	3	DW	Biological	negative	FALSE
DW-K11	Nala	1	Anoestrus	2020-07-23	2	DW	Biological	negative	FALSE
DW-K12	Cinnamon	1	Anoestrus	2020-07-23	2	DW	Biological	negative	FALSE
DW-K13	Hazel	1	Anoestrus	2020-07-23	2	DW	Biological	negative	FALSE
DW-K14	Shelby	1	Anoestrus	2020-07-23	2	DW	Biological	negative	FALSE
DW-K15	Belle	1	Anoestrus	2020-07-23	2	DW	Biological	negative	FALSE
DW-K16-SA	Nudgee	1	Anoestrus	2020-07-23	3	DW	Biological	negative	FALSE
DW-K17-SA	Mindil	1	Anoestrus	2020-07-23	3	DW	Biological	negative	FALSE
DW-K18-SA	Pajinka	1	Anoestrus	2020-07-23	3	DW	Biological	negative	FALSE
DW-K19-SA	Twirl	1	Anoestrus	2020-07-23	3	DW	Biological	negative	FALSE
DW-K20-SA	Cherry	1	Anoestrus	2020-07-23	3	DW	Biological	negative	FALSE
DW-K26	Lola	3	PostEmergence	2020-07-23	1	DW	Biological	positive	FALSE
DW-K22	Maple	2	VeryEarlyLactation	2020-07-23	1	DW	Biological	positive	FALSE
DW-K23	Poppy	2	EarlyLactation	2020-07-23	1	DW	Biological	positive	FALSE
DW-K24	Jiggy	2	VeryEarlyLactation	2020-07-23	1	DW	Biological	positive	FALSE
DW-K25	Nutmeg	1	Anoestrus	2021-07-27	2	DW	Biological	negative	FALSE
DW-K21	Sapphire	1	Anoestrus	2021-07-27	2	DW	Biological	negative	FALSE
DW-K11-2	Nala	1	Anoestrus	2021-07-27	2	DW	Biological	negative	FALSE
DW-K14-2	Shelby	1	Anoestrus	2021-07-27	2	DW	Biological	negative	FALSE
DW-K13-2	Hazel	1	Anoestrus	2021-07-27	2	DW	Biological	negative	FALSE
DW-K15-2	Belle	1	Anoestrus	2021-07-27	2	DW	Biological	negative	FALSE
DW-K1-VEL	Ginger	2	VeryEarlyLactation	2021-01-03	1	DW	Biological	positive	TRUE
DW-K3-VEL	Jasper	2	VeryEarlyLactation	2021-01-03	1	DW	Biological	positive	TRUE
DW-K4-VEL	Orana	2	VeryEarlyLactation	2021-01-03	1	DW	Biological	positive	TRUE
DW-K5-VEL	Chloe	2	VeryEarlyLactation	2020-12-03	1	DW	Biological	positive	TRUE
DW-K6-VEL	Kida	2	VeryEarlyLactation	2021-01-03	1	DW	Biological	positive	TRUE
DW-K7-VEL	Topaz	2	VeryEarlyLactation	2021-01-21	1	DW	Biological	positive	TRUE
DW-K8-VEL	Boo	2	VeryEarlyLactation	2020-11-19	2	DW	Biological	positive	TRUE
DW-K9-VEL	Kubill	2	VeryEarlyLactation	2021-12-03	1	DW	Biological	positive	TRUE
DW-K10-ON	Lowanna	1.5	Oestrus	2020-11-19	3	DW	Biological	negative	FALSE
DW-K1-LL	Ginger	3	EarlyLactation	2021-06-17	1	DW	Biological	positive	TRUE
DW-K3-LL	Jasper	3	EarlyLactation	2021-06-17	1	DW	Biological	positive	TRUE
DW-K4-LL	Orana	3	EarlyLactation	2021-06-17	1	DW	Biological	positive	TRUE
DW-K5-LL	Chloe	3	EarlyLactation	2021-06-17	1	DW	Biological	positive	TRUE
DW-K6-LL	Kida	3	EarlyLactation	2021-06-17	1	DW	Biological	positive	TRUE
DW-K7-LL	Topaz	3	EarlyLactation	2021-06-17	1	DW	Biological	positive	TRUE
DW-K8-PD	Boo	3	Loss	2021-05-22	2	DW	Biological	positive	TRUE
DW-K9-LL	Kubill	3	EarlyLactation	2021-06-17	1	DW	Biological	positive	TRUE
DW-K8-OE	Boo	1.5	Oestrus	2020-11-10	2	DW	Biological	positive	TRUE
DW-K7-OS	Topaz	1.5	Oestrus	2020-09-18	1	DW	Biological	positive	TRUE
DW-K27-LL	Kimberly	4	PostEmergence	2021-12-03	2	DW	Biological	negative	FALSE
DW-K27-EL	Kimberly	2	VeryEarlyLactation	2020-07-23	2	DW	Biological	negative	FALSE
EX-NEG-1	ExtractionNegative1	CTRL	ExtractionNegative		0	QIMR	ExtractionNegative	control	FALSE
EX-NEG-2	ExtractionNegative2	CTRL	ExtractionNegative		0	QIMR	ExtractionNegative	control	FALSE
GUM-1	Eucalyptus-CTRL	CTRL	EnvironmentalControl		0	CWH	EnvironmentalControl	control	FALSE
H2O	Water-CTRL	CTRL	ExperimentalControl		0	QIMR	ExperimentalControl	control	FALSE
CS-ENC-1	CS-enclosure-surface-1	CTRL	EnvironmentalControl		0	CWH	EnvironmentalControl	control	FALSE
CS-ENC-2	CS-enclosure-surface-2	CTRL	EnvironmentalControl		0	CWH	EnvironmentalControl	control	FALSE
DW-ENC-1	DW-enclosure-surface1	CTRL	EnvironmentalControl		0	DW	EnvironmentalControl	control	FALSE
DW-ENC-2	DW-enclosure-cleaner2	CTRL	EnvironmentalControl		0	QIMR	EnvironmentalControl	control	FALSE
POS-MIX	POS-CTRL-1	CTRL	PositiveControl		0	QIMR	PositiveControl	control	FALSE
POS-ENT	Enterobactericeae-CTRL	CTRL	PositiveControl		0	QIMR	PositiveControl	control	FALSE
SWAB-NEG	swab-blank-CTRL	CTRL	ExperimentalControl		0	QIMR	ExperimentalControl	control	FALSE
DW-ENV-TP1	DW-ENV-TP1	TP1	EnvironmenalControl		0	DW	EnvironmenalControl	control	FALSE
DW-ENV-TP2	DW-ENV-TP2	TP2	EnvironmenalControl		0	DW	EnvironmenalControl	control	FALSE
DW-ENV-TP3	DW-ENV-TP3	TP3	EnvironmenalControl		0	DW	EnvironmenalControl	control	FALSE
CS-ENV-TP1-1	CS-ENV-TP1-1	TP1	EnvironmenalControl		0	CWH	EnvironmenalControl	control	FALSE
CS-ENV-TP1-2	CS-ENV-TP1-2	TP1	EnvironmenalControl		0	CWH	EnvironmenalControl	control	FALSE
CS-ENV-TP2-1	CS-ENV-TP2-1	TP2	EnvironmenalControl		0	CWH	EnvironmenalControl	control	FALSE
CS-ENV-TP2-2	CS-ENV-TP2-2	TP2	EnvironmenalControl		0	CWH	EnvironmenalControl	control	FALSE
CS-ENV-TP3-1	CS-ENV-TP3-1	TP3	EnvironmenalControl		0	CWH	EnvironmenalControl	control	FALSE
CS-ENV-TP3-2	CS-ENV-TP3-2	TP3	EnvironmenalControl		0	CWH	EnvironmenalControl	control	FALSE
CS-ENV-TP4-1	CS-ENV-TP4-1	TP4	EnvironmenalControl		0	CWH	EnvironmenalControl	control	FALSE
CS-ENV-TP4-2	CS-ENV-TP4-2	TP4	EnvironmenalControl		0	CWH	EnvironmenalControl	control	FALSE

## Sheet: SI Table 2
SI Table 2. Summary of bacterial culture results from longitudinally sampled koala pouch samples.
Animal	Location	Breeding outcome	Anoestrus		VEL		EL		Loss		Post emergence		Oestrus*
			Gram +	Gram -	Gram +	Gram -	Gram +	Gram -	Gram +	Gram -	Gram +	Gram -	Gram +	Gram -
CS-K1	CWH	Unsuccessful	4	2	2	1	5	2	0	1	n/a	n/a	10	1
CS-K2†	CWH	Unsuccessful	5	3	1	1	n/a	n/a	0	2	5	2	n/a	n/a
CS-K4	CWH	Unsuccessful	4	2	2	1	3	2	1	1	n/a	n/a	n/a	n/a
CS-K5	CWH	Unsuccessful	3	2	0	0	3	1	0	2	n/a	n/a	n/a	n/a
CS-K6	CWH	Successful	4	3	0	0	3	0	n/a	n/a	3	0	n/a	n/a
CS-K7	CWH	Successful	4	1	2	0	4	1	n/a	n/a	2	1	n/a	n/a
CS-K8	CWH	Successful	5	1	0	1	0	1	n/a	n/a	1	1	n/a	n/a
CS-K10	CWH	Successful	2	1	2	1	3	1	n/a	n/a	n/a	n/a	4	0
CS-K12	CWH	Unsuccessful	2	3	0	0	0	1	0	2	n/a	n/a	7	2
DW-K1	DW	Successful	2	2	2	0	2	3	n/a	n/a	n/a	n/a	n/a	n/a
DW-K2	DW	Successful	3	1	2	0	3	1	n/a	n/a	n/a	n/a	n/a	n/a
DW-K4	DW	Successful	2	0	2	1	2	1	n/a	n/a	n/a	n/a	n/a	n/a
DW-K5	DW	Successful	4	0	0	0	1	0	n/a	n/a	n/a	n/a	n/a	n/a
DW-K6	DW	Successful	4	0	0	0	4	0	n/a	n/a	n/a	n/a	n/a	n/a
DW-K7	DW	Successful	2	1	0	0	2	0	n/a	n/a	n/a	n/a	n/a	n/a
DW-K8	DW	Unsuccessful	5	2	0	1	0	1	0	1	n/a	n/a	1	1
DW-K9	DW	Successful	6	1	0	0	3	1	n/a	n/a	n/a	n/a	n/a	n/a
Total			61	25	15	7	38	16	1	9	11	4	22	4
Table 3 summarises the number of unique bacterial isolates cultivated from koala pouch swabs, grouped according to Gram stain reaction - Gram positive (+) or Gram negative (-). Only animals which successfully bred and gave birth during this study period are listed. ‘n/a’ is used where a sample was not collected at the respective reproductive timepoint. * Oestrus samples were collected opportunist…

## Sheet: SI Table 3
SI Table 3. Summed relative abundance of bacterial phyla per time point (all animals)
	Anoestrus	Oestrus	VeryEarlyLactation	EarlyLactation	PostEmergence
Bacteria;Proteobacteria	0.384	0.4932	0.907	0.4249	0.4854
Bacteria;Bacteroidetes	0.4448	0.4194	0.0567	0.4027	0.3574
Bacteria;Actinobacteria	0.007	0.0357	0.0011	0.0046	0.0028
Bacteria;Spirochaetes	0.0001	0	0	0	0
Bacteria;Firmicutes	0.1253	0.0197	0.0329	0.1242	0.1022
Bacteria;Deferribacterota	0.0001	0.0011	0	0	0
Bacteria;Methylomirabilota	0	0	0	0.0029	0
Bacteria;Verrucomicrobia	0	0	0.0004	0	0
Bacteria;Plantomycetes	0.0067	0.0121	0.0003	0.0097	0.0055
Bacteria;Sumerlaeota	0	0	0	0	0.0003
Bacteria;Latescibacterota	0	0	0	0	0.0007
Bacteria;Acidobacteria	0.0021	0	0	0	0.0006
Bacteria;Desulfobacterota	0.0297	0.0189	0.0017	0.0294	0.0444
Bacteria;Myxococcota	0.0001	0	0	0	0.0007
Bacteria;Bdellovibrionota	0	0	0	0.0016	0

## Sheet: SI Table 4
SI Table 4. Summed relative abundance of bacterial families per time point (all animals)
Taxon	Anoestrus	Oestrus	VeryEarlyLactation	EarlyLactation	PostEmergence
Bacteria;Proteobacteria;Gammaproteobacteria;Enterobacterales;NA	0.000335184	0.000234174	0	0.00173889	0.000353794
Bacteria;Bacteroidetes;Bacteroidia;Bacteroidales;Muribaculaceae	0.334343	0.267309	0.0501809	0.31824	0.289109
Bacteria;Bacteroidetes;Bacteroidia;Cytophagales;Hymenobacteraceae	0.00408689	0	0	0.000116704	0.00300725
Bacteria;Bacteroidetes;Chitinophagia;Chitinophagales;Chitinophagaceae	0.000223456	0	0	0	0
Bacteria;Bacteroidetes;Bacteroidia;Chitinophagales;Chitinophagaceae	0.00662135	0	0	0.000653541	0.000353794
Bacteria;Bacteroidetes;Bacteroidia;Flavobacteriales;Blattabacteriaceae	0.00138778	0	0	0.00091029	0.00156259
Bacteria;Bacteroidetes;Bacteroidia;Flavobacteriales;Weeksellaceae	0.00165828	0.0017563	0	5.83519e-05	0.0018869
Bacteria;Bacteroidetes;Flavobacteriia;Flavobacteriales;Weeksellaceae	0.000729172	0	0	0.00532169	5.89657e-05
Bacteria;Bacteroidetes;Bacteroidia;Flavobacteriales;Flavobacteriaceae	0.004475	0	0	0.000805256	0.00100242
Bacteria;Bacteroidetes;Bacteroidia;Bacteroidales;Rikenellaceae	0.00274615	0.00206853	0.000254106	0.00787751	0.00392122
Bacteria;Bacteroidetes;Bacteroidia;Sphingobacteriales;Sphingobacteriaceae	0.00233453	0	0	0	0.00082552
Bacteria;Bacteroidetes;Bacteroidia;Bacteroidales;Dysgonomonadaceae	0.000576281	0.00105378	0.000213449	0.00133042	0.000176897
Bacteria;Bacteroidetes;Bacteroidia;Bacteroidales;Paludibacteraceae	0.00359881	0	0	0	0.000147414
Bacteria;Bacteroidetes;Bacteroidia;Bacteroidales;Tannerellaceae	0.0367056	0.118297	0.000487884	0.0186726	0.00728227
Bacteria;Bacteroidetes;Bacteroidia;Bacteroidales;Prevotellaceae	0.00778567	0	0	0.00169221	0.00144466
Bacteria;Bacteroidetes;Bacteroidia;Bacteroidales;Bacteroidaceae	0.0308075	0.0287643	0.00552935	0.0465415	0.0433398
Bacteria;Bacteroidetes;Bacteroidia;Bacteroidales;Porphyromonadaceae	0.00673308	0.000117087	0	0.000490156	0.0032726
Bacteria;Actinobacteria;Actinobacteria;Pseudonocardiales;Pseudonocardiaceae	0.000887943	0	0	0.00225238	0
Bacteria;Actinobacteria;Actinobacteria;Propionibacteriales;Nocardioidaceae	0.000776215	0.000780579	0	0.000151715	0
Bacteria;Actinobacteria;Actinobacteria;Micrococcales;Bogoriellaceae	0.000346945	0	0	0	0
Bacteria;Actinobacteria;Actinobacteria;Actinomycetales;Actinomycetaceae	0.000805617	0	0	0	0
Bacteria;Actinobacteria;Actinomycetia;Actinomycetales;Actinomycetaceae	0	0	0	0	0.0012088
Bacteria;Actinobacteria;Actinobacteria;Micrococcales;Micrococcaceae	0.00185821	0.0044493	0.000345585	0.00203065	0.000678106
Bacteria;Actinobacteria;Actinobacteria;Micrococcales;Microbacteriaceae	0.00187585	0.0130747	0	4.66815e-05	0.000648623
Bacteria;Spirochaetes;Spirochaetia;Spirochaetales;Spirochaetaceae	0.00014701	0	0	0	0
Bacteria;Firmicutes;Erysipelotrichia;Erysipelotrichales;Erysipelotrichaceae	2.94021e-05	0	0	0.000116704	0
Bacteria;Firmicutes;Bacilli;RsaHf231;RsaHf231	0	0	0	0.000513497	0
Bacteria;Firmicutes;Bacilli;Lactobacillales;Aerococcaceae	0.00600979	0.000234174	0	0.000875279	0.00106138
Bacteria;Firmicutes;Bacilli;Lactobacillales;NA	0.000305782	0	0	0	0
Bacteria;Firmicutes;Bacilli;Lactobacillales;Lactobacillaceae	0.00161711	0	0	0	0
Bacteria;Firmicutes;Bacilli;Lactobacillales;Carnobacteriaceae	0.0065155	0	0	9.33631e-05	0.000383277
Bacteria;Firmicutes;Bacilli;Bacillales;Bacillaceae	0.000976149	0	0	0.00198396	5.89657e-05
Bacteria;Firmicutes;Bacilli;Bacillales;Sporolactobacillaceae	0	0	0	0	0
Bacteria;Firmicutes;Bacilli;Lactobacillales;Enterococcaceae	0.00856777	0	7.11498e-05	0.000595189	0.00359691
Bacteria;Firmicutes;Bacilli;Staphylococcales;Staphylococcaceae	0	0.0068691	0.00552935	0.00200731	0
Bacteria;Firmicutes;Bacilli;Bacillales;Staphylococcaceae	0	0	0.000172792	0	0
Bacteria;Firmicutes;Bacilli;Lactobacillales;Streptococcaceae	0.034571	0.00101475	0.0149516	0.0161051	0.0098178
Bacteria;Firmicutes;Negativicutes;Veillonellales;Veillonellaceae	5.29237e-05	0	0	0	0.000235863
Bacteria;Firmicutes;Negativicutes;Selenomonadales;Selenomonadaceae	0.00797972	0.0012099	0.000843633	0.00664045	0.00150363
Bacteria;Firmicutes;Negativicutes;Veillonellales-Selenomonadales;Selenomonadaceae	0.00415745	0.000468348	0.000630184	0.000630201	0.000913969
Bacteria;Firmicutes;Negativicutes;Acidaminococcales;Acidaminococcaceae	0.0545409	0.00987433	0.010703	0.0946118	0.0846453
Bacteria;Deferribacterota;Deferribacteres;Deferribacterales;Deferribacteraceae	8.82062e-05	0.00105378	0	0	0
Bacteria;Actinobacteria;Thermoleophilia;Gaiellales;Gaiellaceae	0.000264619	0	0	0	0
Bacteria;Actinobacteria;Rubrobacteria;Gaiellales;Gaiellaceae	0.000152891	0	0.000752155	0	0
Bacteria;Actinobacteria;Thermoleophilia;Solirubrobacterales;Solirubrobacteraceae	4.70433e-05	0	0	0.000140045	0.000265346
Bacteria;Actinobacteria;Thermoleophilia;Solirubrobacterales;67-14	0	0	0	0	0
Bacteria;Actinobacteria;Thermoleophilia;Solirubrobacterales;Parviterribacteraceae	0	0.0173679	0	0	0
Bacteria;Methylomirabilota;Methylomirabilia;Rokubacteriales;Rokubacteriales	0	0	0	0.00294094	2.94829e-05
Bacteria;Verrucomicrobia;Verrucomicrobiae;Pedosphaerales;Pedosphaeraceae	0	0	0.000426899	0	0
Bacteria;Verrucomicrobia;Spartobacteria;Chthoniobacterales;Chthoniobacteraceae	0	0	0	0	0
Bacteria;Plantomycetes;Planctomycetes;Pirellulales;Pirellulaceae	0	0	0	0.00060686	0
Bacteria;Plantomycetes;vadinHA49;vadinHA49;vadinHA49	0.00673896	0.012099	0.000274435	0.00905622	0.00545433
Bacteria;Sumerlaeota;Sumerlaeia;Sumerlaeales;Sumerlaeaceae	0	0	0	0	0.000294829
Bacteria;Latescibacterota;Latescibacterota;Latescibacterota;Latescibacterota	0	0	0	0	0.000678106
Bacteria;Acidobacteria;Blastocatellia;Pyrinomonadales;Pyrinomonadaceae	0	0	0	0	0.00061914
Bacteria;Acidobacteria;Vicinamibacteria;Vicinamibacterales;Vicinamibacteraceae	0.000129369	0	0	0	0
Bacteria;Acidobacteria;Vicinamibacteria;Vicinamibacteria;Vicinamibacteraceae	0	0	0	0	0
Bacteria;Acidobacteria;Vicinamibacteria;Vicinamibacterales;uncultured	0.00198758	0	0	0	0
Bacteria;Desulfobacterota;Desulfovibrionia;Desulfovibrionales;Desulfovibrionaceae	0.0288964	0.01889	0.00104692	0.0286274	0.0444307
Bacteria;Proteobacteria;Deltaproteobacteria;Desulfovibrionales;Desulfovibrionaceae	0.0014113	0	0	0	0
Bacteria;Myxococcota;Polyangia;Haliangiales;Haliangiaceae	8.23258e-05	0	0	0	0
Bacteria;Myxococcota;Myxococcia;Myxococcales;Myxococcaceae	0	0	0	0	0.000678106
Bacteria;Proteobacteria;Deltaproteobacteria;Desulfobacterales;Desulfobacteraceae	0.00893235	0.00191242	0	0.00226405	0
Bacteria;Desulfobacterota;Desulfobacteria;Desulfobacterales;uncultured	0.000823258	0	0.000630184	0.000746904	0
Bacteria;Bdellovibrionota;Bdellovibrionia;Bacteriovoracales;Bacteriovoracaceae	0	0	0	0.00163385	0
Bacteria;Proteobacteria;Gammaproteobacteria;Oceanospirillales;Halomonadaceae	0.0123548	0	0	0	0
Bacteria;Proteobacteria;Gammaproteobacteria;Gammaproteobacteria_Incertae_Sedis;Unknown_Family	0	0	3.04928e-05	0.000198396	0
Bacteria;Proteobacteria;Gammaproteobacteria;Legionellales;Legionellaceae	0	0	0	0.000198396	0
Bacteria;Proteobacteria;Gammaproteobacteria;Xanthomonadales;Rhodanobacteraceae	7.0565e-05	0	0	0	0.000589657
Bacteria;Proteobacteria;Gammaproteobacteria;Xanthomonadales;Xanthomonadaceae	0.0104965	0	0	0.000513497	8.84486e-05
Bacteria;Proteobacteria;Gammaproteobacteria;Cardiobacteriales;Cardiobacteriaceae	0.000205815	0	0	0	5.89657e-05
Bacteria;Proteobacteria;Gammaproteobacteria;Burkholderiales;A21b	5.88042e-05	0	0	0	0
Bacteria;Proteobacteria;Gammaproteobacteria;Burkholderiales;SC-I-84	0.00178177	0	0	0.000746904	0
Bacteria;Proteobacteria;Gammaproteobacteria;Burkholderiales;Oxalobacteraceae	0.00242861	0.00733744	0.0001423	0.00156383	0.0115573
Bacteria;Proteobacteria;Gammaproteobacteria;Burkholderiales;Burkholderiaceae	0.00318719	0.000351261	0.010581	0.00643038	0.00598502
Bacteria;Proteobacteria;Betaproteobacteria;Burkholderiales;Burkholderiaceae	0.00226396	0	0.000579362	0.000186726	0
Bacteria;Proteobacteria;Gammaproteobacteria;Burkholderiales;Sutterellaceae	0.00397516	0.00245882	1.01643e-05	0.0103866	0.00321363
Bacteria;Proteobacteria;Gammaproteobacteria;Burkholderiales;Comamonadaceae	0.00493367	0.00140504	0.0143621	0.010515	0.00153311
Bacteria;Proteobacteria;Betaproteobacteria;Burkholderiales;Comamonadaceae	0.000458672	0.0012099	0.00145349	0.000128374	0.000530692
Bacteria;Proteobacteria;Gammaproteobacteria;Burkholderiales;NA	0.00027638	0.00238077	1.01643e-05	0.00545007	0.00881538
Bacteria;Proteobacteria;Gammaproteobacteria;Burkholderiales;Chromobacteriaceae	0.000299901	0	0	0	0.000737072
Bacteria;Proteobacteria;Gammaproteobacteria;Burkholderiales;Neisseriaceae	0.00473962	0	0.000559034	0.00257915	0.00775399
Bacteria;Proteobacteria;Betaproteobacteria;Neisseriales;Neisseriaceae	0.00352825	0	0.00244959	0.000128374	0.00171001
Bacteria;Proteobacteria;Gammaproteobacteria;Burkholderiales;Nitrosomonadaceae	0	0	0	0	0
Bacteria;Proteobacteria;Hydrogenophilalia;Hydrogenophilales;Hydrogenophilaceae	0	0	0.000396406	0	0
Bacteria;Proteobacteria;Gammaproteobacteria;Pseudomonadales;Moraxellaceae	0.0269617	0.00374678	0.002104	0.0102816	0.0213161
Bacteria;Proteobacteria;Gammaproteobacteria;Pseudomonadales;Pseudomonadaceae	0.00245213	0.00550308	0.178423	0.0202948	0.00288932
Bacteria;Proteobacteria;Gammaproteobacteria;Aeromonadales;Aeromonadaceae	0.00042927	0	0.000396406	0	0.00144466
Bacteria;Proteobacteria;Gammaproteobacteria;Enterobacterales;Yersiniaceae	0.000470433	0	0	0	0.000117931
Bacteria;Proteobacteria;Gammaproteobacteria;Enterobacterales;Enterobacteriaceae	0.241609	0.465108	0.692328	0.317364	0.393331
Bacteria;Proteobacteria;Gammaproteobacteria;Enterobacterales;Erwiniaceae	0.00425154	0	0.00120955	0.00136543	0.000442243
Bacteria;Proteobacteria;Gammaproteobacteria;Enterobacterales;Pectobacteriaceae	0.000235217	0	0	0	0.00215225
Bacteria;Proteobacteria;Gammaproteobacteria;Pasteurellales;Pasteurellaceae	0.0458084	0.00160019	0.00192104	0.0325487	0.0207854

## Sheet: SI Table 5
SI Table 5. Relative abundance of bacterial phyla in successful breeder pouches stratified by reproductive time point.
Phylum	Anoestrus	Oestrus	Very-early lactation	Early lactation	Post emergence
Proteobacteria	0.189484	0.699419	0.883873	0.133921	0.494618
Bacteroidetes	0.596825	0.267772	0.074611	0.613176	0.351062
Actinobacteria	0.003772	0.000403	0	0.006441	0.001547
Spirochaetes	0.00045	0	0	0	0
Firmicutes	0.179154	0.0236	0.038088	0.183466	0.100218
Verrucomicrobia	0	0	0.000692	0	0
Plantomycetes	0.001379	0.000691	0.000445	0.014937	0.005776
Desulfobacterota	0.028935	0.008116	0.002291	0.04549	0.046779
Bdellovibrionota	0	0	0	0.002569	0

## Sheet: SI Table 6
SI Table 6. Relative abundance of bacterial phyla in unsuccessful breeder pouches stratified by reproductive time point.
Phylum	Anoestrus	Oestrus	Very-early lactation	Early lactation	Post emergence	Loss
Bacteroidetes	0.2917	0.7373	0.0278	0.035	0.447	0.0567
Actinobacteria	0.0095	0.1105	0.0029	0.0014	0.0206	0.0013
Spirochaetes	0.0001	0	0	0	0	0
Firmicutes	0.1142	0.0115	0.0246	0.0206	0.1305	0.0415
Deferribacterota	0.0001	0.0033	0	0	0	0
Methylomirabilota	0	0	0	0.0081	0.0004	0
Verrucomicrobia	0	0	0	0	0	0.0002
Plantomycetes	0.0085	0.0363	0	0.0004	0.0009	0.0001
Sumerlaeota	0	0	0	0	0.0045	0
Latescibacterota	0	0	0	0	0.0103	0
Acidobacteria	0.0033	0	0	0	0.0094	0.0002
Desulfobacterota	0.026	0.0418	0.0007	0.0012	0.0112	0.0005
Myxococcota	0.0001	0	0	0	0.0103	0
Proteobacteria	0.5465	0.0593	0.9441	0.9332	0.3549	0.8994

## Sheet: SI Table 7
SI Table 7. Relative abundance of bacterial families in successful breeder pouches stratified by reproductive time point.
Taxon	Anoestrus	Oestrus	VeryEarlyLactation	EarlyLactation	PostEmergence
Bacteria;Proteobacteria;Gammaproteobacteria;Enterobacterales;NA	0	0.0001	0	0.0027	0.0004
Bacteria;Bacteroidetes;Bacteroidia;Bacteroidales;Muribaculaceae	0.5166	0.2374	0.0641	0.4828	0.2843
Bacteria;Bacteroidetes;Bacteroidia;Cytophagales;Hymenobacteraceae	0.0013	0	0	0.0001	0.0032
Bacteria;Bacteroidetes;Chitinophagia;Chitinophagales;Chitinophagaceae	0.0235	0	0	0.001	0
Bacteria;Bacteroidetes;Bacteroidia;Flavobacteriales;Blattabacteriaceae	0.0026	0	0	0.0014	0.0017
Bacteria;Bacteroidetes;Bacteroidia;Flavobacteriales;Weeksellaceae	0	0.0026	0	0.0085	0.0018
Bacteria;Bacteroidetes;Bacteroidia;Flavobacteriales;Flavobacteriaceae	0	0	0	0.0013	0.0003
Bacteria;Bacteroidetes;Bacteroidia;Bacteroidales;Rikenellaceae	0.0025	0.0031	0.0004	0.0123	0.0041
Bacteria;Bacteroidetes;Bacteroidia;Sphingobacteriales;Sphingobacteriaceae	0.0095	0	0	0	0
Bacteria;Bacteroidetes;Bacteroidia;Bacteroidales;Dysgonomonadaceae	0	0.0001	0.0003	0.0021	0
Bacteria;Bacteroidetes;Bacteroidia;Bacteroidales;Paludibacteraceae	0	0	0	0	0.0002
Bacteria;Bacteroidetes;Bacteroidia;Bacteroidales;Tannerellaceae	0.0084	0.0081	0.0008	0.0291	0.0077
Bacteria;Bacteroidetes;Bacteroidia;Bacteroidales;Prevotellaceae	0.0014	0	0	0.0027	0.0012
Bacteria;Bacteroidetes;Bacteroidia;Bacteroidales;Bacteroidaceae	0.0259	0.0163	0.009	0.0711	0.0436
Bacteria;Bacteroidetes;Bacteroidia;Bacteroidales;Porphyromonadaceae	0.0043	0.0002	0	0.0008	0.0031
Bacteria;Actinobacteria;Actinobacteria;Pseudonocardiales;Pseudonocardiaceae	0	0	0	0.0035	0
Bacteria;Actinobacteria;Actinobacteria;Propionibacteriales;Nocardioidaceae	0	0	0	0.0002	0
Bacteria;Actinobacteria;Actinomycetia;Actinomycetales;Actinomycetaceae	0	0	0	0	0.0013
Bacteria;Actinobacteria;Actinobacteria;Micrococcales;Micrococcaceae	0	0.0004	0	0.0024	0.0001
Bacteria;Actinobacteria;Actinobacteria;Micrococcales;Microbacteriaceae	0.0038	0	0	0	0.0001
Bacteria;Spirochaetes;Spirochaetia;Spirochaetales;Spirochaetaceae	0.0005	0	0	0	0
Bacteria;Firmicutes;Erysipelotrichia;Erysipelotrichales;Erysipelotrichaceae	0	0	0	0.0002	0
Bacteria;Firmicutes;Bacilli;RsaHf231;RsaHf231	0	0	0	0.0008	0
Bacteria;Firmicutes;Bacilli;Lactobacillales;Aerococcaceae	0.0121	0.0003	0	0.0014	0.0006
Bacteria;Firmicutes;Bacilli;Lactobacillales;Lactobacillaceae	0.001	0	0	0	0
Bacteria;Firmicutes;Bacilli;Lactobacillales;Carnobacteriaceae	0.0201	0	0	0.0001	0
Bacteria;Firmicutes;Bacilli;Bacillales;Bacillaceae	0.0027	0	0	0.0031	0
Bacteria;Firmicutes;Bacilli;Lactobacillales;Enterococcaceae	0	0	0.0001	0.0009	0.0039
Bacteria;Firmicutes;Bacilli;Staphylococcales;Staphylococcaceae	0	0.0047	0	0.003	0
Bacteria;Firmicutes;Bacilli;Lactobacillales;Streptococcaceae	0.0353	0.0015	0.0199	0.0253	0.01
Bacteria;Firmicutes;Negativicutes;Selenomonadales;Selenomonadaceae	0.046	0.0025	0.0023	0.0112	0.0025
Bacteria;Firmicutes;Negativicutes;Acidaminococcales;Acidaminococcaceae	0.062	0.0146	0.0158	0.1374	0.0833
Bacteria;Actinobacteria;Thermoleophilia;Solirubrobacterales;Solirubrobacteraceae	0	0	0	0.0002	0
Bacteria;Verrucomicrobia;Verrucomicrobiae;Pedosphaerales;Pedosphaeraceae	0	0	0.0007	0	0
Bacteria;Plantomycetes;Planctomycetes;Pirellulales;Pirellulaceae	0	0	0	0.001	0
Bacteria;Plantomycetes;vadinHA49;vadinHA49;vadinHA49	0.0014	0.0007	0.0004	0.014	0.0058
Bacteria;Desulfobacterota;Desulfovibrionia;Desulfovibrionales;Desulfovibrionaceae	0.0289	0.0081	0.0013	0.0443	0.0468
Bacteria;Proteobacteria;Deltaproteobacteria;Desulfovibrionales;Desulfovibrionaceae	0.0068	0	0	0	0
Bacteria;Proteobacteria;Deltaproteobacteria;Desulfobacterales;Desulfobacteraceae	0.0015	0.0026	0	0.0036	0
Bacteria;Desulfobacterota;Desulfobacteria;Desulfobacterales;uncultured	0	0	0.001	0.0012	0
Bacteria;Bdellovibrionota;Bdellovibrionia;Bacteriovoracales;Bacteriovoracaceae	0	0	0	0.0026	0
Bacteria;Proteobacteria;Gammaproteobacteria;Legionellales;Legionellaceae	0	0	0	0.0003	0
Bacteria;Proteobacteria;Gammaproteobacteria;Xanthomonadales;Xanthomonadaceae	0.0075	0	0	0.0004	0.0001
Bacteria;Proteobacteria;Gammaproteobacteria;Cardiobacteriales;Cardiobacteriaceae	0	0	0	0	0.0001
Bacteria;Proteobacteria;Gammaproteobacteria;Burkholderiales;Oxalobacteraceae	0.004	0.0019	0.0002	0.0025	0.0059
Bacteria;Proteobacteria;Gammaproteobacteria;Burkholderiales;Burkholderiaceae	0.0046	0.0005	0.0148	0.0034	0.0005
Bacteria;Proteobacteria;Betaproteobacteria;Burkholderiales;Burkholderiaceae	0	0	0.0001	0.0002	0
Bacteria;Proteobacteria;Gammaproteobacteria;Burkholderiales;Sutterellaceae	0.0109	0.0029	0	0.0162	0.0032
Bacteria;Proteobacteria;Gammaproteobacteria;Burkholderiales;Comamonadaceae	0.0115	0.0014	0.017	0.0118	0
Bacteria;Proteobacteria;Betaproteobacteria;Burkholderiales;Comamonadaceae	0.002	0.0002	0.0013	0.0002	0.0006
Bacteria;Proteobacteria;Gammaproteobacteria;Burkholderiales;NA	0.0013	0.0001	0	0.0086	0.0094
Bacteria;Proteobacteria;Gammaproteobacteria;Burkholderiales;SC-I-84	0	0	0	0.0012	0
Bacteria;Proteobacteria;Gammaproteobacteria;Burkholderiales;Chromobacteriaceae	0.0014	0	0	0	0.0008
Bacteria;Proteobacteria;Gammaproteobacteria;Burkholderiales;Neisseriaceae	0.0038	0	0.0005	0.0041	0.0077
Bacteria;Proteobacteria;Betaproteobacteria;Neisseriales;Neisseriaceae	0.0001	0	0.004	0.0002	0.0018
Bacteria;Proteobacteria;Hydrogenophilalia;Hydrogenophilales;Hydrogenophilaceae	0	0	0.0006	0	0
Bacteria;Proteobacteria;Gammaproteobacteria;Pseudomonadales;Moraxellaceae	0.0407	0.0032	0.0034	0.0154	0.0195
Bacteria;Proteobacteria;Gammaproteobacteria;Pseudomonadales;Pseudomonadaceae	0.0026	0.001	0.2893	0.0006	0.0004
Bacteria;Proteobacteria;Gammaproteobacteria;Aeromonadales;Aeromonadaceae	0.0021	0	0.0006	0	0.0015
Bacteria;Proteobacteria;Gammaproteobacteria;Enterobacterales;Yersiniaceae	0.0019	0	0	0	0
Bacteria;Proteobacteria;Gammaproteobacteria;Enterobacterales;Enterobacteriaceae	0.0106	0.6832	0.5491	0.0265	0.4185
Bacteria;Proteobacteria;Gammaproteobacteria;Enterobacterales;Erwiniaceae	0.0022	0	0.001	0.0021	0
Bacteria;Proteobacteria;Gammaproteobacteria;Enterobacterales;Pectobacteriaceae	0	0	0	0	0.0023
Bacteria;Proteobacteria;Gammaproteobacteria;Pasteurellales;Pasteurellaceae	0.0741	0.0024	0.0018	0.0339	0.0219

## Sheet: SI Table 8
SI Table 8. Relative abundance of bacterial families in unsuccessful breeder pouches stratified by reproductive time point.
Taxon	Anoestrus	Oestrus	VeryEarlyLactation	EarlyLactation	Loss	PostEmergence
Bacteria;Bacteroidetes;Bacteroidia;Bacteroidales;Muribaculaceae	0.1781	0.3319	0.0278	0.0308	0.0392	0.3572
Bacteria;Bacteroidetes;Bacteroidia;Cytophagales;Hymenobacteraceae	0.0029	0	0	0.0001	0	0
Bacteria;Bacteroidetes;Bacteroidia;Chitinophagales;Chitinophagaceae	0.0027	0	0	0	0	0.0054
Bacteria;Bacteroidetes;Bacteroidia;Flavobacteriales;Weeksellaceae	0.0026	0	0	0	0.0021	0.0045
Bacteria;Bacteroidetes;Flavobacteriia;Flavobacteriales;Weeksellaceae	0.0012	0	0	0	0.0002	0
Bacteria;Bacteroidetes;Bacteroidia;Flavobacteriales;Flavobacteriaceae	0.0005	0	0	0	0.0018	0.0116
Bacteria;Bacteroidetes;Bacteroidia;Bacteroidales;Rikenellaceae	0.0015	0	0	0.0001	0.0012	0.0013
Bacteria;Bacteroidetes;Bacteroidia;Sphingobacteriales;Sphingobacteriaceae	0.0003	0	0	0	0.0057	0.0125
Bacteria;Bacteroidetes;Bacteroidia;Bacteroidales;Dysgonomonadaceae	0.001	0.003	0	0	0	0.0027
Bacteria;Bacteroidetes;Bacteroidia;Bacteroidales;Paludibacteraceae	0.006	0	0	0	0	0
Bacteria;Bacteroidetes;Bacteroidia;Bacteroidales;Tannerellaceae	0.0514	0.3471	0	0.0004	0.0008	0.0018
Bacteria;Bacteroidetes;Bacteroidia;Bacteroidales;Prevotellaceae	0.0117	0	0	0	0.0013	0.0049
Bacteria;Bacteroidetes;Bacteroidia;Bacteroidales;Bacteroidaceae	0.023	0.0552	0	0.0037	0.0043	0.0398
Bacteria;Bacteroidetes;Bacteroidia;Bacteroidales;Porphyromonadaceae	0.0089	0	0	0	0	0.0054
Bacteria;Actinobacteria;Actinobacteria;Pseudonocardiales;Pseudonocardiaceae	0.0015	0	0	0	0	0
Bacteria;Actinobacteria;Actinobacteria;Propionibacteriales;Nocardioidaceae	0.0013	0.0024	0	0	0.0003	0
Bacteria;Actinobacteria;Actinobacteria;Actinomycetales;Actinomycetaceae	0.0014	0	0	0	0	0
Bacteria;Actinobacteria;Actinobacteria;Micrococcales;Micrococcaceae	0.003	0.013	0.0009	0.0013	0.0005	0.0085
Bacteria;Actinobacteria;Actinobacteria;Micrococcales;Microbacteriaceae	0.0018	0.0408	0	0.0001	0.0002	0.008
Bacteria;Spirochaetes;Spirochaetia;Spirochaetales;Spirochaetaceae	0.0001	0	0	0	0	0
Bacteria;Firmicutes;Bacilli;Lactobacillales;Aerococcaceae	0.0058	0	0	0	0.0006	0.008
Bacteria;Firmicutes;Bacilli;Lactobacillales;NA	0.0005	0	0	0	0	0
Bacteria;Firmicutes;Bacilli;Lactobacillales;Lactobacillaceae	0.0024	0	0	0	0	0
Bacteria;Firmicutes;Bacilli;Lactobacillales;Carnobacteriaceae	0.0039	0	0	0	0	0.0058
Bacteria;Firmicutes;Bacilli;Bacillales;Bacillaceae	0	0	0	0	0.0039	0.0009
Bacteria;Firmicutes;Bacilli;Bacillales;Sporolactobacillaceae	0	0	0	0	0.0006	0
Bacteria;Firmicutes;Bacilli;Lactobacillales;Enterococcaceae	0.0142	0	0	0	0	0
Bacteria;Firmicutes;Bacilli;Staphylococcales;Staphylococcaceae	0	0.0115	0.0144	0.0002	0.0022	0
Bacteria;Firmicutes;Bacilli;Bacillales;Staphylococcaceae	0	0	0.0005	0	0	0
Bacteria;Firmicutes;Bacilli;Lactobacillales;Streptococcaceae	0.044	0	0.007	0	0.0224	0.0067
Bacteria;Firmicutes;Negativicutes;Veillonellales;Veillonellaceae	0.0001	0	0	0	0	0.0036
Bacteria;Firmicutes;Negativicutes;Selenomonadales;Selenomonadaceae	0.0008	0	0.0001	0.0003	0	0.0013
Bacteria;Firmicutes;Negativicutes;Veillonellales-Selenomonadales;Selenomonadaceae	0.0027	0	0	0.0002	0	0
Bacteria;Firmicutes;Negativicutes;Acidaminococcales;Acidaminococcaceae	0.0398	0	0.0026	0.0199	0.0119	0.1042
Bacteria;Deferribacterota;Deferribacteres;Deferribacterales;Deferribacteraceae	0.0001	0.0033	0	0	0	0
Bacteria;Actinobacteria;Thermoleophilia;Gaiellales;Gaiellaceae	0.0004	0	0	0	0	0
Bacteria;Actinobacteria;Rubrobacteria;Gaiellales;Gaiellaceae	0	0	0.002	0	0	0
Bacteria;Actinobacteria;Thermoleophilia;Solirubrobacterales;Solirubrobacteraceae	0.0001	0	0	0	0	0.004
Bacteria;Actinobacteria;Thermoleophilia;Solirubrobacterales;67-14	0	0	0	0	0.0002	0
Bacteria;Actinobacteria;Thermoleophilia;Solirubrobacterales;Parviterribacteraceae	0	0.0542	0	0	0	0
Bacteria;Methylomirabilota;Methylomirabilia;Rokubacteriales;Rokubacteriales	0	0	0	0.0081	0	0.0004
Bacteria;Verrucomicrobia;Spartobacteria;Chthoniobacterales;Chthoniobacteraceae	0	0	0	0	0.0002	0
Bacteria;Plantomycetes;vadinHA49;vadinHA49;vadinHA49	0.0085	0.0363	0	0.0004	0.0001	0.0009
Bacteria;Sumerlaeota;Sumerlaeia;Sumerlaeales;Sumerlaeaceae	0	0	0	0	0	0.0045
Bacteria;Latescibacterota;Latescibacterota;Latescibacterota;Latescibacterota	0	0	0	0	0	0.0103
Bacteria;Acidobacteria;Blastocatellia;Pyrinomonadales;Pyrinomonadaceae	0	0	0	0	0	0.0094
Bacteria;Acidobacteria;Vicinamibacteria;Vicinamibacteria;Vicinamibacteraceae	0	0	0	0	0.0002	0
Bacteria;Acidobacteria;Vicinamibacteria;Vicinamibacterales;uncultured	0.0033	0	0	0	0	0
Bacteria;Desulfobacterota;Desulfovibrionia;Desulfovibrionales;Desulfovibrionaceae	0.0258	0.0418	0.0007	0.0012	0.0005	0.0112
Bacteria;Myxococcota;Polyangia;Haliangiales;Haliangiaceae	0.0001	0	0	0	0	0
Bacteria;Myxococcota;Myxococcia;Myxococcales;Myxococcaceae	0	0	0	0	0	0.0103
Bacteria;Proteobacteria;Deltaproteobacteria;Desulfobacterales;Desulfobacteraceae	0.0143	0.0005	0	0	0	0
Bacteria;Desulfobacterota;Desulfobacteria;Desulfobacterales;uncultured	0.0001	0	0	0	0	0
Bacteria;Proteobacteria;Gammaproteobacteria;Oceanospirillales;Halomonadaceae	0.0207	0	0	0	0	0
Bacteria;Proteobacteria;Gammaproteobacteria;Gammaproteobacteria_Incertae_Sedis;	0	0	0	0.0005	0.0003	0
Bacteria;Proteobacteria;Gammaproteobacteria;Xanthomonadales;Rhodanobacteraceae	0.0001	0	0	0	0	0.0089
Bacteria;Proteobacteria;Gammaproteobacteria;Xanthomonadales;Xanthomonadaceae	0.0123	0	0	0.0007	0.0008	0
Bacteria;Proteobacteria;Gammaproteobacteria;Cardiobacteriales;Cardiobacteriaceae	0.0003	0	0	0	0.0001	0
Bacteria;Proteobacteria;Gammaproteobacteria;Burkholderiales;SC-I-84	0.003	0	0	0	0	0
Bacteria;Proteobacteria;Gammaproteobacteria;Burkholderiales;Oxalobacteraceae	0.0011	0.0189	0	0	0.0049	0.0912
Bacteria;Proteobacteria;Gammaproteobacteria;Burkholderiales;Burkholderiaceae	0.0033	0	0.0039	0.0117	0.0124	0.084
Bacteria;Proteobacteria;Betaproteobacteria;Burkholderiales;Burkholderiaceae	0.0035	0	0.0013	0.0001	0	0
Bacteria;Proteobacteria;Gammaproteobacteria;Burkholderiales;Comamonadaceae	0.0022	0.0013	0.0101	0.0082	0.0046	0.0232
Bacteria;Proteobacteria;Betaproteobacteria;Burkholderiales;Comamonadaceae	0	0.0033	0.0017	0	0	0
Bacteria;Proteobacteria;Gammaproteobacteria;Burkholderiales;NA	0	0.0073	0	0	0	0
Bacteria;Proteobacteria;Gammaproteobacteria;Burkholderiales;Sutterellaceae	0.0012	0.0016	0	0.0002	0.0006	0.0036
Bacteria;Proteobacteria;Gammaproteobacteria;Burkholderiales;Neisseriaceae	0.0066	0	0.0007	0	0.0006	0.0085
Bacteria;Proteobacteria;Betaproteobacteria;Neisseriales;Neisseriaceae	0.0056	0	0	0	0	0
Bacteria;Proteobacteria;Gammaproteobacteria;Burkholderiales;Nitrosomonadaceae	0	0	0	0	0.0002	0
Bacteria;Proteobacteria;Gammaproteobacteria;Pseudomonadales;Moraxellaceae	0.0246	0.005	0.0001	0.0013	0.0135	0.0469
Bacteria;Proteobacteria;Gammaproteobacteria;Pseudomonadales;Pseudomonadaceae	0.0019	0.0151	0	0.0546	0.0114	0.0376
Bacteria;Proteobacteria;Gammaproteobacteria;Enterobacterales;Enterobacteriaceae	0.3989	0.0058	0.9228	0.8256	0.8439	0.0371
Bacteria;Proteobacteria;Gammaproteobacteria;Enterobacterales;Erwiniaceae	0.0064	0	0.0016	0	0.0017	0.0067
Bacteria;Proteobacteria;Gammaproteobacteria;Enterobacterales;NA	0.0006	0.0005	0	0	0.0001	0
Bacteria;Proteobacteria;Gammaproteobacteria;Enterobacterales;Yersiniaceae	0.0001	0	0	0	0.0005	0.0018
Bacteria;Proteobacteria;Gammaproteobacteria;Enterobacterales;Pectobacteriaceae	0.0004	0	0	0	0	0
Bacteria;Proteobacteria;Gammaproteobacteria;Pasteurellales;Pasteurellaceae	0.0392	0	0.0021	0.0301	0.0036	0.0054

## Sheet: SI Table 9
SI Table 9. Summed relative abundance of bacterial genera in successful breeder pouches stratified by reproductive time point.
Taxon	Anoestrus	Oestrus	VeryEarlyLactation	EarlyLactation	PostEmergence
Bacteria;Proteobacteria;Gammaproteobacteria;Enterobacterales;NA;NA	0	0.0001	0	0.0027	0.0004
Bacteria;Bacteroidetes;Bacteroidia;Bacteroidales;Muribaculaceae;Muribaculum	0.5051	0.2353	0.0641	0.4744	0.2841
Bacteria;Bacteroidetes;Bacteroidia;Bacteroidales;Muribaculaceae;Duncaniella	0.0114	0.0021	0	0.0082	0.0002
Bacteria;Bacteroidetes;Bacteroidia;Cytophagales;Hymenobacteraceae;Hymenobacter	0.0013	0	0	0.0001	0.0032
Bacteria;Bacteroidetes;Chitinophagia;Chitinophagales;Chitinophagaceae;Flavipsychrobacter	0.0011	0	0	0	0
Bacteria;Bacteroidetes;Bacteroidia;Chitinophagales;Chitinophagaceae;Terrimonas	0.0048	0	0	0	0
Bacteria;Bacteroidetes;Bacteroidia;Chitinophagales;Chitinophagaceae;Segetibacter	0.0186	0	0	0	0
Bacteria;Bacteroidetes;Bacteroidia;Chitinophagales;Chitinophagaceae;Aurantisolimonas	0	0	0	0.001	0
Bacteria;Bacteroidetes;Bacteroidia;Flavobacteriales;Blattabacteriaceae;Candidatus_Uzinura	0.0026	0	0	0.0014	0.0017
Bacteria;Bacteroidetes;Bacteroidia;Flavobacteriales;Weeksellaceae;Bergeyella	0	0.0025	0	0.0001	0.0013
Bacteria;Bacteroidetes;Flavobacteriia;Flavobacteriales;Weeksellaceae;Kaistella	0	0	0	0	0.0001
Bacteria;Bacteroidetes;Flavobacteriia;Flavobacteriales;Weeksellaceae;Chryseobacterium	0	0	0	0.0084	0
Bacteria;Bacteroidetes;Bacteroidia;Flavobacteriales;Weeksellaceae;Chryseobacterium	0	0.0001	0	0	0
Bacteria;Bacteroidetes;Bacteroidia;Flavobacteriales;Flavobacteriaceae;Flavobacterium	0	0	0	0.0013	0
Bacteria;Bacteroidetes;Bacteroidia;Flavobacteriales;Weeksellaceae;uncultured	0	0	0	0	0.0004
Bacteria;Bacteroidetes;Bacteroidia;Flavobacteriales;Flavobacteriaceae;Capnocytophaga	0	0	0	0	0.0003
Bacteria;Bacteroidetes;Bacteroidia;Bacteroidales;Rikenellaceae;Alistipes	0.0024	0.0004	0.0004	0.0089	0.004
Bacteria;Bacteroidetes;Bacteroidia;Bacteroidales;Rikenellaceae;Rikenella	0.0001	0.0026	0	0.0034	0.0001
Bacteria;Bacteroidetes;Bacteroidia;Sphingobacteriales;Sphingobacteriaceae;Mucilaginibacter	0.0082	0	0	0	0
Bacteria;Bacteroidetes;Bacteroidia;Sphingobacteriales;Sphingobacteriaceae;Sphingobacterium	0.0012	0	0	0	0
Bacteria;Bacteroidetes;Bacteroidia;Bacteroidales;Dysgonomonadaceae;Dysgonomonas	0	0	0	0	0
Bacteria;Bacteroidetes;Bacteroidia;Bacteroidales;Paludibacteraceae;F0058	0	0	0	0	0.0002
Bacteria;Bacteroidetes;Bacteroidia;Bacteroidales;Tannerellaceae;Parabacteroides	0.0084	0.0081	0.0008	0.0291	0.0077
Bacteria;Bacteroidetes;Bacteroidia;Bacteroidales;Prevotellaceae;NA	0	0	0	0.0003	0.0003
Bacteria;Bacteroidetes;Bacteroidia;Bacteroidales;Prevotellaceae;Alloprevotella	0.0014	0	0	0.0008	0.0003
Bacteria;Bacteroidetes;Bacteroidia;Bacteroidales;Prevotellaceae;Prevotella	0	0	0	0.0016	0.0006
Bacteria;Bacteroidetes;Bacteroidia;Bacteroidales;Bacteroidaceae;Bacteroides	0.0252	0.0159	0.009	0.0711	0.043
Bacteria;Bacteroidetes;Bacteroidia;Bacteroidales;Bacteroidaceae;Phocaeicola	0.0007	0.0004	0	0	0.0006
Bacteria;Bacteroidetes;Bacteroidia;Bacteroidales;Porphyromonadaceae;Porphyromonas	0.0043	0.0002	0	0.0008	0.0031
Bacteria;Bacteroidetes;Bacteroidia;Bacteroidales;Dysgonomonadaceae;uncultured	0	0.0001	0.0003	0.0021	0
Bacteria;Actinobacteria;Actinobacteria;Pseudonocardiales;Pseudonocardiaceae;Actinomycetospora	0	0	0	0.0035	0
Bacteria;Actinobacteria;Actinobacteria;Propionibacteriales;Nocardioidaceae;Nocardioides	0	0	0	0.0002	0
Bacteria;Actinobacteria;Actinomycetia;Actinomycetales;Actinomycetaceae;Schaalia	0	0	0	0	0.0013
Bacteria;Actinobacteria;Actinobacteria;Micrococcales;Micrococcaceae;Tersicoccus	0	0.0004	0	0.0024	0.0001
Bacteria;Actinobacteria;Actinobacteria;Micrococcales;Microbacteriaceae;NA	0.0026	0	0	0	0
Bacteria;Actinobacteria;Actinobacteria;Micrococcales;Microbacteriaceae;Curtobacterium	0.0011	0	0	0	0.0001
Bacteria;Spirochaetes;Spirochaetia;Spirochaetales;Spirochaetaceae;Treponema	0.0005	0	0	0	0
Bacteria;Firmicutes;Erysipelotrichia;Erysipelotrichales;Erysipelotrichaceae;Longibaculum	0	0	0	0.0002	0
Bacteria;Firmicutes;Bacilli;RsaHf231;RsaHf231;RsaHf231	0	0	0	0.0008	0
Bacteria;Firmicutes;Bacilli;Lactobacillales;Aerococcaceae;Aerococcus	0.0121	0.0003	0	0.0014	0.0002
Bacteria;Firmicutes;Bacilli;Lactobacillales;Aerococcaceae;NA	0	0	0	0	0.0004
Bacteria;Firmicutes;Bacilli;Lactobacillales;Lactobacillaceae;Lactobacillus	0.001	0	0	0	0
Bacteria;Firmicutes;Bacilli;Lactobacillales;Carnobacteriaceae;Atopostipes	0.0189	0	0	0	0
Bacteria;Firmicutes;Bacilli;Lactobacillales;Carnobacteriaceae;Alloiococcus	0	0	0	0.0001	0
Bacteria;Firmicutes;Bacilli;Lactobacillales;Carnobacteriaceae;Desemzia	0.0012	0	0	0	0
Bacteria;Firmicutes;Bacilli;Bacillales;Bacillaceae;Bacillus	0.0027	0	0	0.0031	0
Bacteria;Firmicutes;Bacilli;Lactobacillales;Enterococcaceae;Enterococcus	0	0	0.0001	0.0009	0.0039
Bacteria;Firmicutes;Bacilli;Staphylococcales;Staphylococcaceae;Staphylococcus	0	0.0047	0	0.003	0
Bacteria;Firmicutes;Bacilli;Lactobacillales;Streptococcaceae;Lactococcus	0.002	0.0002	0	0.0005	0.0041
Bacteria;Firmicutes;Bacilli;Lactobacillales;Streptococcaceae;Streptococcus	0.0333	0.0013	0.0199	0.0248	0.0059
Bacteria;Firmicutes;Negativicutes;Selenomonadales;Selenomonadaceae;Megamonas	0.0341	0.0018	0.0013	0.0103	0.0015
Bacteria;Firmicutes;Negativicutes;Veillonellales-Selenomonadales;Selenomonadaceae;Megamonas	0.0119	0.0007	0.001	0.0009	0.0003
Bacteria;Firmicutes;Negativicutes;Veillonellales-Selenomonadales;Selenomonadaceae;uncultured	0	0	0	0	0.0006
Bacteria;Firmicutes;Negativicutes;Acidaminococcales;Acidaminococcaceae;Phascolarctobacterium	0.062	0.0146	0.0158	0.1374	0.0833
Bacteria;Actinobacteria;Thermoleophilia;Solirubrobacterales;Solirubrobacteraceae;Conexibacter	0	0	0	0.0002	0
Bacteria;Verrucomicrobia;Verrucomicrobiae;Pedosphaerales;Pedosphaeraceae;Pedosphaeraceae	0	0	0.0007	0	0
Bacteria;Plantomycetes;Planctomycetes;Pirellulales;Pirellulaceae;Pirellula	0	0	0	0.001	0
Bacteria;Plantomycetes;vadinHA49;vadinHA49;vadinHA49;vadinHA49	0.0014	0.0007	0.0004	0.014	0.0058
Bacteria;Desulfobacterota;Desulfovibrionia;Desulfovibrionales;Desulfovibrionaceae;Desulfovibrio	0.016	0.0028	0	0.0246	0.028
Bacteria;Proteobacteria;Deltaproteobacteria;Desulfovibrionales;Desulfovibrionaceae;Desulfovibrio	0.0068	0	0	0	0
Bacteria;Desulfobacterota;Desulfovibrionia;Desulfovibrionales;Desulfovibrionaceae;Bilophila	0.0048	0.0038	0.001	0.0064	0.0013
Bacteria;Desulfobacterota;Desulfovibrionia;Desulfovibrionales;Desulfovibrionaceae;uncultured	0.0081	0.0016	0.0002	0.0133	0.0175
Bacteria;Proteobacteria;Deltaproteobacteria;Desulfobacterales;Desulfobacteraceae;NA	0.0008	0.0013	0	0.0021	0
Bacteria;Proteobacteria;Deltaproteobacteria;Desulfobacterales;Desulfobacteraceae;Desulfosarcina	0.0007	0.0013	0	0.0014	0
Bacteria;Desulfobacterota;Desulfobacteria;Desulfobacterales;uncultured;uncultured	0	0	0.001	0.0012	0
Bacteria;Bdellovibrionota;Bdellovibrionia;Bacteriovoracales;Bacteriovoracaceae;Peredibacter	0	0	0	0.0026	0
Bacteria;Proteobacteria;Gammaproteobacteria;Gammaproteobacteria_Incertae_Sedis;Unknown_Family;Acidibacter	0	0	0	0	0
Bacteria;Proteobacteria;Gammaproteobacteria;Legionellales;Legionellaceae;Legionella	0	0	0	0.0003	0
Bacteria;Proteobacteria;Gammaproteobacteria;Xanthomonadales;Xanthomonadaceae;Stenotrophomonas	0	0	0	0.0002	0.0001
Bacteria;Proteobacteria;Gammaproteobacteria;Xanthomonadales;Xanthomonadaceae;Luteimonas	0.0075	0	0	0.0002	0
Bacteria;Proteobacteria;Gammaproteobacteria;Cardiobacteriales;Cardiobacteriaceae;Suttonella	0	0	0	0	0.0001
Bacteria;Proteobacteria;Gammaproteobacteria;Burkholderiales;Oxalobacteraceae;Massilia	0	0.0019	0.0002	0.0017	0.0021
Bacteria;Proteobacteria;Gammaproteobacteria;Burkholderiales;Burkholderiaceae;Ralstonia	0.0044	0.0002	0.0014	0.0025	0.0002
Bacteria;Proteobacteria;Betaproteobacteria;Burkholderiales;Burkholderiaceae;Ralstonia	0	0	0.0001	0.0002	0
Bacteria;Proteobacteria;Gammaproteobacteria;Burkholderiales;Oxalobacteraceae;Noviherbaspirillum	0	0	0	0.0003	0.0004
Bacteria;Proteobacteria;Gammaproteobacteria;Burkholderiales;Oxalobacteraceae;Oxalobacter	0.004	0	0	0.0005	0.0034
Bacteria;Proteobacteria;Gammaproteobacteria;Burkholderiales;Burkholderiaceae;Burkholderia-Caballeronia-Paraburkholderia	0	0.0003	0	0.0007	0
Bacteria;Proteobacteria;Gammaproteobacteria;Burkholderiales;Sutterellaceae;Parasutterella	0.0075	0.0029	0	0.0111	0.0029
Bacteria;Proteobacteria;Gammaproteobacteria;Burkholderiales;Burkholderiaceae;Lautropia	0.0002	0	0	0.0002	0.0003
Bacteria;Proteobacteria;Gammaproteobacteria;Burkholderiales;Burkholderiaceae;Limnobacter	0	0	0.0133	0	0
Bacteria;Proteobacteria;Gammaproteobacteria;Burkholderiales;Comamonadaceae;NA	0	0.0007	0	0.0074	0
Bacteria;Proteobacteria;Gammaproteobacteria;Burkholderiales;Comamonadaceae;Comamonas	0	0	0	0.0004	0
Bacteria;Proteobacteria;Gammaproteobacteria;Burkholderiales;Comamonadaceae;Variovorax	0.0019	0	0	0	0
Bacteria;Proteobacteria;Gammaproteobacteria;Burkholderiales;Comamonadaceae;Pelomonas	0.0097	0.0007	0.017	0.0041	0
Bacteria;Proteobacteria;Betaproteobacteria;Burkholderiales;Comamonadaceae;Pelomonas	0.002	0.0002	0.0013	0.0002	0.0006
Bacteria;Proteobacteria;Gammaproteobacteria;Burkholderiales;NA;NA	0.0013	0.0001	0	0.0086	0.0094
Bacteria;Proteobacteria;Gammaproteobacteria;Burkholderiales;SC-I-84;SC-I-84	0	0	0	0.0012	0
Bacteria;Proteobacteria;Gammaproteobacteria;Burkholderiales;Sutterellaceae;NA	0.0035	0	0	0.0051	0.0003
Bacteria;Proteobacteria;Gammaproteobacteria;Burkholderiales;Chromobacteriaceae;Aquitalea	0.0014	0	0	0	0.0008
Bacteria;Proteobacteria;Gammaproteobacteria;Burkholderiales;Neisseriaceae;Neisseria	0.0006	0	0.0004	0.0033	0.0025
Bacteria;Proteobacteria;Gammaproteobacteria;Burkholderiales;Neisseriaceae;Alysiella	0.0031	0	0.0001	0.0008	0.0015
Bacteria;Proteobacteria;Gammaproteobacteria;Burkholderiales;Neisseriaceae;NA	0	0	0	0	0.0037
Bacteria;Proteobacteria;Betaproteobacteria;Neisseriales;Neisseriaceae;Uruburuella	0	0	0.004	0.0002	0
Bacteria;Proteobacteria;Betaproteobacteria;Neisseriales;Neisseriaceae;Eikenella	0.0001	0	0	0	0.0018
Bacteria;Proteobacteria;Hydrogenophilalia;Hydrogenophilales;Hydrogenophilaceae;Hydrogenophilus	0	0	0.0006	0	0
Bacteria;Proteobacteria;Gammaproteobacteria;Pseudomonadales;Moraxellaceae;Acinetobacter	0.0292	0.0021	0.0001	0.0129	0.0131
Bacteria;Proteobacteria;Gammaproteobacteria;Pseudomonadales;Moraxellaceae;Alkanindiges	0	0.0009	0.0004	0.0023	0.005
Bacteria;Proteobacteria;Gammaproteobacteria;Pseudomonadales;Moraxellaceae;Moraxella	0.0115	0.0002	0.0029	0.0001	0.0014
Bacteria;Proteobacteria;Gammaproteobacteria;Pseudomonadales;Pseudomonadaceae;Pseudomonas	0.0026	0.001	0.2893	0.0006	0.0004
Bacteria;Proteobacteria;Gammaproteobacteria;Aeromonadales;Aeromonadaceae;Tolumonas	0.0021	0	0.0006	0	0.0015
Bacteria;Proteobacteria;Gammaproteobacteria;Enterobacterales;Yersiniaceae;NA	0.0019	0	0	0	0
Bacteria;Proteobacteria;Gammaproteobacteria;Enterobacterales;Enterobacteriaceae;Escherichia-Shigella	0.0105	0.0005	0.0985	0.0011	0.0013
Bacteria;Proteobacteria;Gammaproteobacteria;Enterobacterales;Erwiniaceae;Pantoea	0.0012	0	0.001	0.0021	0
Bacteria;Proteobacteria;Gammaproteobacteria;Enterobacterales;Erwiniaceae;Erwinia	0.001	0	0	0	0
Bacteria;Proteobacteria;Gammaproteobacteria;Enterobacterales;Enterobacteriaceae;NA	0	0.0005	0	0.0001	0.0034
Bacteria;Proteobacteria;Gammaproteobacteria;Enterobacterales;Enterobacteriaceae;Klebsiella	0	0.0238	0	0.0003	0
Bacteria;Proteobacteria;Gammaproteobacteria;Enterobacterales;Enterobacteriaceae;Pluralibacter	0.0001	0.6584	0.4506	0.0237	0.4138
Bacteria;Proteobacteria;Gammaproteobacteria;Enterobacterales;Enterobacteriaceae;Shimwellia	0	0	0	0.0013	0
Bacteria;Proteobacteria;Gammaproteobacteria;Enterobacterales;Pectobacteriaceae;Lonsdalea	0	0	0	0	0.0023
Bacteria;Proteobacteria;Gammaproteobacteria;Pasteurellales;Pasteurellaceae;NA	0.0244	0.0005	0.0012	0.0114	0.0045
Bacteria;Proteobacteria;Gammaproteobacteria;Pasteurellales;Pasteurellaceae;Avibacterium	0.0068	0	0	0	0.001
Bacteria;Proteobacteria;Gammaproteobacteria;Pasteurellales;Pasteurellaceae;Actinobacillus	0	0	0	0	0.0043
Bacteria;Proteobacteria;Gammaproteobacteria;Pasteurellales;Pasteurellaceae;Lonepinella	0.0428	0.0018	0.0006	0.0226	0.0121

## Sheet: SI Table 10
SI Table 10. Summed relative abundance of bacterial genera in unsuccessful breeder pouches stratified by reproductive time point.
Taxon	Anoestrus	Oestrus	VeryEarlyLactation	EarlyLactation	Loss	PostEmergence
Bacteria;Bacteroidetes;Bacteroidia;Bacteroidales;Muribaculaceae;Muribaculum	0.178	0.3319	0.0278	0.0305	0.0386	0.3496
Bacteria;Bacteroidetes;Bacteroidia;Bacteroidales;Muribaculaceae;Duncaniella	0	0	0	0.0003	0.0006	0.0076
Bacteria;Bacteroidetes;Bacteroidia;Cytophagales;Hymenobacteraceae;Hymenobacter	0.0029	0	0	0.0001	0	0
Bacteria;Bacteroidetes;Bacteroidia;Chitinophagales;Chitinophagaceae;Ferruginibacter	0.0021	0	0	0	0	0
Bacteria;Bacteroidetes;Bacteroidia;Chitinophagales;Chitinophagaceae;Flaviaesturariibacter	0.0006	0	0	0	0	0
Bacteria;Bacteroidetes;Bacteroidia;Chitinophagales;Chitinophagaceae;Edaphobaculum	0	0	0	0	0	0.0054
Bacteria;Bacteroidetes;Bacteroidia;Flavobacteriales;Weeksellaceae;Bergeyella	0.0007	0	0	0	0	0
Bacteria;Bacteroidetes;Bacteroidia;Flavobacteriales;Weeksellaceae;Moheibacter	0	0	0	0	0	0.0045
Bacteria;Bacteroidetes;Flavobacteriia;Flavobacteriales;Weeksellaceae;Kaistella	0	0	0	0	0.0002	0
Bacteria;Bacteroidetes;Bacteroidia;Flavobacteriales;Weeksellaceae;Chryseobacterium	0.0018	0	0	0	0.0021	0
Bacteria;Bacteroidetes;Bacteroidia;Flavobacteriales;Flavobacteriaceae;Flavobacterium	0.0003	0	0	0	0.0014	0.0116
Bacteria;Bacteroidetes;Bacteroidia;Flavobacteriales;Flavobacteriaceae;Capnocytophaga	0.0002	0	0	0	0.0005	0
Bacteria;Bacteroidetes;Bacteroidia;Bacteroidales;Rikenellaceae;Alistipes	0.001	0	0	0.0001	0.001	0
Bacteria;Bacteroidetes;Bacteroidia;Bacteroidales;Rikenellaceae;Rikenella	0.0005	0	0	0	0.0002	0.0013
Bacteria;Bacteroidetes;Bacteroidia;Sphingobacteriales;Sphingobacteriaceae;Pedobacter	0	0	0	0	0.0007	0
Bacteria;Bacteroidetes;Bacteroidia;Sphingobacteriales;Sphingobacteriaceae;Mucilaginibacter	0.0001	0	0	0	0	0
Bacteria;Bacteroidetes;Bacteroidia;Sphingobacteriales;Sphingobacteriaceae;Arcticibacter	0.0002	0	0	0	0	0
Bacteria;Bacteroidetes;Bacteroidia;Sphingobacteriales;Sphingobacteriaceae;Sphingobacterium	0	0	0	0	0.0051	0.0125
Bacteria;Bacteroidetes;Bacteroidia;Bacteroidales;Dysgonomonadaceae;Dysgonomonas	0.001	0.003	0	0	0	0
Bacteria;Bacteroidetes;Bacteroidia;Bacteroidales;Paludibacteraceae;F0058	0.006	0	0	0	0	0
Bacteria;Bacteroidetes;Bacteroidia;Bacteroidales;Tannerellaceae;Parabacteroides	0.0512	0.3471	0	0.0004	0.0008	0.0018
Bacteria;Bacteroidetes;Bacteroidia;Bacteroidales;Tannerellaceae;Tannerella	0.0001	0	0	0	0	0
Bacteria;Bacteroidetes;Bacteroidia;Bacteroidales;Prevotellaceae;Alloprevotella	0.006	0	0	0	0.0008	0.0004
Bacteria;Bacteroidetes;Bacteroidia;Bacteroidales;Prevotellaceae;NA	0.0024	0	0	0	0.0005	0
Bacteria;Bacteroidetes;Bacteroidia;Bacteroidales;Prevotellaceae;Prevotella	0.0033	0	0	0	0	0.0045
Bacteria;Bacteroidetes;Bacteroidia;Bacteroidales;Bacteroidaceae;Bacteroides	0.0224	0.0545	0	0.003	0.004	0.0398
Bacteria;Bacteroidetes;Bacteroidia;Bacteroidales;Bacteroidaceae;Phocaeicola	0.0006	0.0007	0	0.0007	0.0003	0
Bacteria;Bacteroidetes;Bacteroidia;Bacteroidales;Porphyromonadaceae;Porphyromonas	0.0086	0	0	0	0	0.0054
Bacteria;Bacteroidetes;Bacteroidia;Bacteroidales;Porphyromonadaceae;NA	0.0003	0	0	0	0	0
Bacteria;Bacteroidetes;Bacteroidia;Bacteroidales;Dysgonomonadaceae;uncultured	0	0	0	0	0	0.0027
Bacteria;Actinobacteria;Actinobacteria;Pseudonocardiales;Pseudonocardiaceae;Actinomycetospora	0.0015	0	0	0	0	0
Bacteria;Actinobacteria;Actinobacteria;Propionibacteriales;Nocardioidaceae;Nocardioides	0.0013	0.0024	0	0	0.0003	0
Bacteria;Actinobacteria;Actinobacteria;Actinomycetales;Actinomycetaceae;Actinomyces	0.0014	0	0	0	0	0
Bacteria;Actinobacteria;Actinobacteria;Micrococcales;Micrococcaceae;Tersicoccus	0.0025	0.013	0.0009	0.0013	0.0005	0.0085
Bacteria;Actinobacteria;Actinobacteria;Micrococcales;Micrococcaceae;Citricoccus	0.0005	0	0	0	0	0
Bacteria;Actinobacteria;Actinobacteria;Micrococcales;Microbacteriaceae;Gulosibacter	0.0002	0	0	0	0	0
Bacteria;Actinobacteria;Actinobacteria;Micrococcales;Microbacteriaceae;NA	0.0017	0.0408	0	0.0001	0	0.008
Bacteria;Actinobacteria;Actinobacteria;Micrococcales;Microbacteriaceae;Curtobacterium	0	0	0	0	0.0002	0
Bacteria;Spirochaetes;Spirochaetia;Spirochaetales;Spirochaetaceae;Treponema	0.0001	0	0	0	0	0
Bacteria;Firmicutes;Bacilli;Lactobacillales;Aerococcaceae;Aerococcus	0.0058	0	0	0	0	0.008
Bacteria;Firmicutes;Bacilli;Lactobacillales;Aerococcaceae;NA	0	0	0	0	0.0006	0
Bacteria;Firmicutes;Bacilli;Lactobacillales;NA;NA	0.0005	0	0	0	0	0
Bacteria;Firmicutes;Bacilli;Lactobacillales;Lactobacillaceae;Lactobacillus	0.0024	0	0	0	0	0
Bacteria;Firmicutes;Bacilli;Lactobacillales;Carnobacteriaceae;Alloiococcus	0.0005	0	0	0	0	0
Bacteria;Firmicutes;Bacilli;Lactobacillales;Carnobacteriaceae;Desemzia	0.0034	0	0	0	0	0.0058
Bacteria;Firmicutes;Bacilli;Bacillales;Bacillaceae;Bacillus	0	0	0	0	0.0037	0.0009
Bacteria;Firmicutes;Bacilli;Bacillales;Sporolactobacillaceae;Tuberibacillus	0	0	0	0	0.0006	0
Bacteria;Firmicutes;Bacilli;Bacillales;Bacillaceae;Niallia	0	0	0	0	0.0002	0
Bacteria;Firmicutes;Bacilli;Lactobacillales;Enterococcaceae;Enterococcus	0.0142	0	0	0	0	0
Bacteria;Firmicutes;Bacilli;Staphylococcales;Staphylococcaceae;Staphylococcus	0	0.0115	0.0144	0.0002	0.0022	0
Bacteria;Firmicutes;Bacilli;Bacillales;Staphylococcaceae;Staphylococcus	0	0	0.0005	0	0	0
Bacteria;Firmicutes;Bacilli;Lactobacillales;Streptococcaceae;Lactococcus	0.0105	0	0	0	0	0
Bacteria;Firmicutes;Bacilli;Lactobacillales;Streptococcaceae;Streptococcus	0.0336	0	0.007	0	0.0224	0.0067
Bacteria;Firmicutes;Negativicutes;Veillonellales;Veillonellaceae;Dialister	0.0001	0	0	0	0	0.0036
Bacteria;Firmicutes;Negativicutes;Selenomonadales;Selenomonadaceae;Megamonas	0	0	0.0001	0.0003	0	0.0013
Bacteria;Firmicutes;Negativicutes;Veillonellales-Selenomonadales;Selenomonadaceae;Megamonas	0	0	0	0.0002	0	0
Bacteria;Firmicutes;Negativicutes;Veillonellales-Selenomonadales;Selenomonadaceae;uncultured	0.0027	0	0	0	0	0
Bacteria;Firmicutes;Negativicutes;Selenomonadales;Selenomonadaceae;Selenomonas	0.0007	0	0	0	0	0
Bacteria;Firmicutes;Negativicutes;Acidaminococcales;Acidaminococcaceae;Phascolarctobacterium	0.0398	0	0.0026	0.0199	0.0119	0.1042
Bacteria;Deferribacterota;Deferribacteres;Deferribacterales;Deferribacteraceae;Mucispirillum	0.0001	0.0033	0	0	0	0
Bacteria;Actinobacteria;Thermoleophilia;Gaiellales;Gaiellaceae;Gaiella	0.0004	0	0	0	0	0
Bacteria;Actinobacteria;Rubrobacteria;Gaiellales;Gaiellaceae;Gaiella	0	0	0.002	0	0	0
Bacteria;Actinobacteria;Thermoleophilia;Solirubrobacterales;Solirubrobacteraceae;Patulibacter	0.0001	0	0	0	0	0
Bacteria;Actinobacteria;Thermoleophilia;Solirubrobacterales;67-14;67-14	0	0	0	0	0.0002	0
Bacteria;Actinobacteria;Thermoleophilia;Solirubrobacterales;Solirubrobacteraceae;Solirubrobacter	0	0	0	0	0	0.004
Bacteria;Actinobacteria;Thermoleophilia;Solirubrobacterales;Parviterribacteraceae;Parviterribacter	0	0.0542	0	0	0	0
Bacteria;Methylomirabilota;Methylomirabilia;Rokubacteriales;Rokubacteriales;Rokubacteriales	0	0	0	0.0081	0	0.0004
Bacteria;Verrucomicrobia;Spartobacteria;Chthoniobacterales;Chthoniobacteraceae;Chthoniobacter	0	0	0	0	0.0002	0
Bacteria;Plantomycetes;vadinHA49;vadinHA49;vadinHA49;vadinHA49	0.0085	0.0363	0	0.0004	0.0001	0.0009
Bacteria;Sumerlaeota;Sumerlaeia;Sumerlaeales;Sumerlaeaceae;Sumerlaea	0	0	0	0	0	0.0045
Bacteria;Latescibacterota;Latescibacterota;Latescibacterota;Latescibacterota;Latescibacterota	0	0	0	0	0	0.0103
Bacteria;Acidobacteria;Blastocatellia;Pyrinomonadales;Pyrinomonadaceae;RB41	0	0	0	0	0	0.0094
Bacteria;Acidobacteria;Vicinamibacteria;Vicinamibacteria;Vicinamibacteraceae;Vicinamibacter	0	0	0	0	0.0002	0
Bacteria;Acidobacteria;Vicinamibacteria;Vicinamibacterales;uncultured;uncultured	0.0033	0	0	0	0	0
Bacteria;Desulfobacterota;Desulfovibrionia;Desulfovibrionales;Desulfovibrionaceae;Desulfovibrio	0.006	0.0252	0	0.0001	0	0.0045
Bacteria;Desulfobacterota;Desulfovibrionia;Desulfovibrionales;Desulfovibrionaceae;Bilophila	0.0044	0	0	0.0007	0	0
Bacteria;Desulfobacterota;Desulfovibrionia;Desulfovibrionales;Desulfovibrionaceae;uncultured	0.0154	0.0166	0.0007	0.0004	0.0005	0.0067
Bacteria;Myxococcota;Polyangia;Haliangiales;Haliangiaceae;Haliangium	0.0001	0	0	0	0	0
Bacteria;Myxococcota;Myxococcia;Myxococcales;Myxococcaceae;P3OB-42	0	0	0	0	0	0.0103
Bacteria;Proteobacteria;Deltaproteobacteria;Desulfobacterales;Desulfobacteraceae;NA	0.0037	0.0005	0	0	0	0
Bacteria;Proteobacteria;Deltaproteobacteria;Desulfobacterales;Desulfobacteraceae;Desulfosarcina	0.0106	0	0	0	0	0
Bacteria;Desulfobacterota;Desulfobacteria;Desulfobacterales;uncultured;uncultured	0.0001	0	0	0	0	0
Bacteria;Proteobacteria;Gammaproteobacteria;Oceanospirillales;Halomonadaceae;Carnimonas	0.0117	0	0	0	0	0
Bacteria;Proteobacteria;Gammaproteobacteria;Oceanospirillales;Halomonadaceae;Halotalea	0.0091	0	0	0	0	0
Bacteria;Proteobacteria;Gammaproteobacteria;Gammaproteobacteria_Incertae_Sedis;Unknown_Family;Acidibacter	0	0	0	0.0005	0.0003	0
Bacteria;Proteobacteria;Gammaproteobacteria;Xanthomonadales;Rhodanobacteraceae;Rhodanobacter	0	0	0	0	0	0.0089
Bacteria;Proteobacteria;Gammaproteobacteria;Xanthomonadales;Rhodanobacteraceae;uncultured	0.0001	0	0	0	0	0
Bacteria;Proteobacteria;Gammaproteobacteria;Xanthomonadales;Xanthomonadaceae;Lysobacter	0.0002	0	0	0.0007	0.0007	0
Bacteria;Proteobacteria;Gammaproteobacteria;Xanthomonadales;Xanthomonadaceae;Pseudoxanthomonas	0.0007	0	0	0	0	0
Bacteria;Proteobacteria;Gammaproteobacteria;Xanthomonadales;Xanthomonadaceae;Stenotrophomonas	0.0044	0	0	0	0	0
Bacteria;Proteobacteria;Gammaproteobacteria;Xanthomonadales;Xanthomonadaceae;Luteimonas	0.007	0	0	0	0.0001	0
Bacteria;Proteobacteria;Gammaproteobacteria;Cardiobacteriales;Cardiobacteriaceae;Suttonella	0.0003	0	0	0	0.0001	0
Bacteria;Proteobacteria;Gammaproteobacteria;Burkholderiales;SC-I-84;SC-I-84	0.003	0	0	0	0	0
Bacteria;Bacteroidetes;Flavobacteriia;Flavobacteriales;Weeksellaceae;Empedobacter	0.0012	0	0	0	0	0
Bacteria;Proteobacteria;Gammaproteobacteria;Burkholderiales;Oxalobacteraceae;Massilia	0.0009	0.0189	0	0	0.0049	0.0912
Bacteria;Proteobacteria;Gammaproteobacteria;Burkholderiales;Burkholderiaceae;Ralstonia	0.002	0	0.0039	0.0116	0	0
Bacteria;Proteobacteria;Betaproteobacteria;Burkholderiales;Burkholderiaceae;Ralstonia	0.0035	0	0.0013	0.0001	0	0
Bacteria;Proteobacteria;Gammaproteobacteria;Burkholderiales;Oxalobacteraceae;Oxalobacter	0.0002	0	0	0	0	0
Bacteria;Proteobacteria;Gammaproteobacteria;Burkholderiales;Burkholderiaceae;Burkholderia-Caballeronia-Paraburkholderia	0.0009	0	0	0.0001	0.0117	0.0769
Bacteria;Proteobacteria;Gammaproteobacteria;Burkholderiales;Burkholderiaceae;Lautropia	0.0004	0	0	0	0.0007	0
Bacteria;Proteobacteria;Gammaproteobacteria;Burkholderiales;Burkholderiaceae;Limnobacter	0	0	0	0	0	0.0072
Bacteria;Proteobacteria;Gammaproteobacteria;Burkholderiales;Comamonadaceae;Aquabacterium	0	0	0	0	0.0004	0
Bacteria;Proteobacteria;Gammaproteobacteria;Burkholderiales;Comamonadaceae;Comamonas	0.0009	0	0	0	0.0004	0
Bacteria;Proteobacteria;Gammaproteobacteria;Burkholderiales;Comamonadaceae;Variovorax	0.0001	0	0	0	0	0
Bacteria;Proteobacteria;Gammaproteobacteria;Burkholderiales;Comamonadaceae;Ramlibacter	0	0	0	0	0.0003	0
Bacteria;Proteobacteria;Gammaproteobacteria;Burkholderiales;Comamonadaceae;Simplicispira	0	0	0	0	0.0017	0
Bacteria;Proteobacteria;Gammaproteobacteria;Burkholderiales;Comamonadaceae;NA	0	0	0	0	0.0009	0
Bacteria;Proteobacteria;Gammaproteobacteria;Burkholderiales;Comamonadaceae;Pseudorhodoferax	0	0	0	0	0.0001	0
Bacteria;Proteobacteria;Gammaproteobacteria;Burkholderiales;Comamonadaceae;Ottowia	0	0	0	0	0.0007	0
Bacteria;Proteobacteria;Betaproteobacteria;Burkholderiales;Comamonadaceae;Pelomonas	0	0.0033	0.0017	0	0	0
Bacteria;Proteobacteria;Gammaproteobacteria;Burkholderiales;Comamonadaceae;Pelomonas	0.0007	0.0013	0.0101	0.0082	0	0.0161
Bacteria;Proteobacteria;Gammaproteobacteria;Burkholderiales;Comamonadaceae;Rhizobacter	0	0	0	0	0	0.0072
Bacteria;Proteobacteria;Gammaproteobacteria;Burkholderiales;Comamonadaceae;uncultured	0.0006	0	0	0	0	0
Bacteria;Proteobacteria;Gammaproteobacteria;Burkholderiales;NA;NA	0	0.0073	0	0	0	0
Bacteria;Proteobacteria;Gammaproteobacteria;Burkholderiales;Sutterellaceae;Parasutterella	0.0012	0.0009	0	0.0002	0.0006	0.0036
Bacteria;Proteobacteria;Gammaproteobacteria;Burkholderiales;Sutterellaceae;NA	0	0.0007	0	0	0	0
Bacteria;Proteobacteria;Gammaproteobacteria;Burkholderiales;Neisseriaceae;Neisseria	0.001	0	0	0	0.0005	0.0072
Bacteria;Proteobacteria;Gammaproteobacteria;Burkholderiales;Neisseriaceae;Alysiella	0.0056	0	0.0007	0	0.0001	0.0013
Bacteria;Proteobacteria;Betaproteobacteria;Neisseriales;Neisseriaceae;Uruburuella	0.0024	0	0	0	0	0
Bacteria;Proteobacteria;Betaproteobacteria;Neisseriales;Neisseriaceae;Eikenella	0.0032	0	0	0	0	0
Bacteria;Proteobacteria;Gammaproteobacteria;Burkholderiales;Nitrosomonadaceae;Nitrosomonas	0	0	0	0	0.0002	0
Bacteria;Proteobacteria;Gammaproteobacteria;Pseudomonadales;Moraxellaceae;Acinetobacter	0.0169	0.005	0.0001	0	0.0101	0.021
Bacteria;Proteobacteria;Gammaproteobacteria;Pseudomonadales;Moraxellaceae;Alkanindiges	0.0023	0	0	0.0013	0.003	0.0259
Bacteria;Proteobacteria;Gammaproteobacteria;Pseudomonadales;Moraxellaceae;Moraxella	0.0054	0	0	0.0001	0.0004	0
Bacteria;Proteobacteria;Gammaproteobacteria;Pseudomonadales;Pseudomonadaceae;Pseudomonas	0.0019	0.0151	0	0.0546	0.0112	0.0376
Bacteria;Proteobacteria;Gammaproteobacteria;Pseudomonadales;Pseudomonadaceae;Azotobacter	0	0	0	0	0.0002	0
Bacteria;Proteobacteria;Gammaproteobacteria;Enterobacterales;Enterobacteriaceae;Escherichia-Shigella	0.0067	0	0.33	0.0533	0.0025	0.004
Bacteria;Proteobacteria;Gammaproteobacteria;Enterobacterales;Erwiniaceae;Erwinia	0.0008	0	0	0	0.0006	0
Bacteria;Proteobacteria;Gammaproteobacteria;Enterobacterales;Enterobacteriaceae;NA	0.0005	0	0	0.0009	0.0043	0.0201
Bacteria;Proteobacteria;Gammaproteobacteria;Enterobacterales;Enterobacteriaceae;Klebsiella	0.0005	0.0058	0	0.0261	0.3569	0
Bacteria;Proteobacteria;Gammaproteobacteria;Enterobacterales;Erwiniaceae;Pantoea	0.0002	0	0.0016	0	0.0012	0.0067
Bacteria;Proteobacteria;Gammaproteobacteria;Enterobacterales;NA;NA	0.0006	0.0005	0	0	0.0001	0
Bacteria;Proteobacteria;Gammaproteobacteria;Enterobacterales;Enterobacteriaceae;Pluralibacter	0.3887	0	0.5927	0.7449	0.4792	0.0098
Bacteria;Proteobacteria;Gammaproteobacteria;Enterobacterales;Erwiniaceae;NA	0.0053	0	0	0	0	0
Bacteria;Proteobacteria;Gammaproteobacteria;Enterobacterales;Enterobacteriaceae;Franconibacter	0	0	0	0	0.0006	0.0018
Bacteria;Proteobacteria;Gammaproteobacteria;Enterobacterales;Enterobacteriaceae;Shimwellia	0.0025	0	0	0	0.0005	0.0013
Bacteria;Proteobacteria;Gammaproteobacteria;Enterobacterales;Yersiniaceae;Serratia	0.0001	0	0	0	0.0005	0.0018
Bacteria;Proteobacteria;Gammaproteobacteria;Enterobacterales;Enterobacteriaceae;Cedecea	0	0	0	0.0004	0	0
Bacteria;Proteobacteria;Gammaproteobacteria;Enterobacterales;Pectobacteriaceae;Lonsdalea	0.0004	0	0	0	0	0
Bacteria;Proteobacteria;Gammaproteobacteria;Pasteurellales;Pasteurellaceae;NA	0.0245	0	0.002	0.0287	0.0017	0.0027
Bacteria;Proteobacteria;Gammaproteobacteria;Pasteurellales;Pasteurellaceae;Avibacterium	0.0012	0	0	0.0014	0.0002	0
Bacteria;Proteobacteria;Gammaproteobacteria;Pasteurellales;Pasteurellaceae;Actinobacillus	0.0008	0	0	0	0	0
Bacteria;Proteobacteria;Gammaproteobacteria;Pasteurellales;Pasteurellaceae;Lonepinella	0.0127	0	0.0001	0	0.0018	0.0027

[truncated: 2 more sheets: SI Table 11, SI Table 12]
